# Supplementary material for: Hydrogen Sulfide and Substance P Levels in Patients with Escherichia coli and Klebsiella pneumoniae Bacteraemia
Source: Int J Mol Sci. 2022 Aug 3;23(15):8639. doi: 10.3390/ijms23158639 (PMC9368963; doi:10.3390/ijms23158639)
Supplement: Supplementary file 1 [file ijms-23-08639-s001.zip]

Archive with 1 entries (1 files):
- ijms-1813735-supplementary.pptx
